# Supplementary material for: Secondary Envelopment of Human Cytomegalovirus Is a Fast Process Utilizing the Endocytic Compartment as a Major Membrane Source
Source: Biomolecules. 2024 Sep 12;14(9):1149. doi: 10.3390/biom14091149 (PMC11430300; doi:10.3390/biom14091149)
Supplement: Supplementary file 1 [file biomolecules-14-01149-s001.zip]

Archive with 2 entries (2 files):
- Supplementary Movie 1.mp4
- Supplementary_biomolecules-3175511_proof.pdf
